# Supplementary material for: Ectopic Expression of a Salt-Inducible Gene, LcSAIN3, from Sheepgrass Improves Seed Germination and Seedling Growth under Salt Stress in Arabidopsis
Source: Genes (Basel). 2021 Dec 16;12(12):1994. doi: 10.3390/genes12121994 (PMC8701343; doi:10.3390/genes12121994)
Supplement: Supplementary file 1 [file genes-12-01994-s001.zip]

Archive with 1 entries (1 files):
- genes-1460833-supplementary.pdf
